# Supplementary material for: Fear of Cancer Recurrence and Coping Strategies among Prostate Cancer Survivors: A Qualitative Study
Source: Curr Oncol. 2023 Jul 16;30(7):6720–33. doi: 10.3390/curroncol30070493 (PMC10378434; doi:10.3390/curroncol30070493)
Supplement: Supplementary file 1 [file curroncol-30-00493-s001.zip]

Archive with 1 entries (1 files):
- curroncol-2412904-supplementary.pdf
